# Supplementary material for: Intergenerational transmission of polygenic predisposition for neuropsychiatric traits on emotional and behavioural difficulties in childhood
Source: Nat Commun. 2025 Mar 18;16:2674. doi: 10.1038/s41467-025-57694-w (PMC11920414; doi:10.1038/s41467-025-57694-w)
Supplement: Supplementary file 3 — Supplementary Data 1-14 [file 41467_2025_57694_MOESM3_ESM.xlsx]

## Sheet: 1.Item_frequencies
Supplementary Data 1. Item frequencies
row.names	item name	never/rarely	sometimes	often	very often
cnd111	Bullies, threatens or intimidates others	12333	2166	391	27
cnd112	Initiates physical fights	13583	1099	223	13
cnd113	Has been physically cruel to others	11520	2820	532	35
cnd114	Has harassed or injured animals physically	14593	307	30	1
cnd115	Has stolen items of nontrivial value without confronting a victim (e.g. shoplifting)	14604	280	45
cnd116	Has deliberately destroyed other’s property	14314	552	59	2
cnd117	Has been truant from school	14768	122	17	3
cnd118	Has used an object that can cause serious physical harm to others (e.g. a bat, stone, knife, heavy toy)	14376	490	56	2
odd137	Loses temper (tantrums)	10271	4067	473	101
odd138	Argues with adults	8424	5849	536	85
odd139	Actively defies or refuses to comply with adults’ requests or rules	9630	4746	440	88
odd140	Deliberately annoys people	8795	5660	401	53
odd141	Blames others for his/her mistakes or misbehaviour	8162	6052	589	99
odd142	Is touchy or easily annoyed by others	6139	7219	1338	216
odd143	Is angry and resentful	9276	5103	474	55
odd144	Is spiteful or vindictive	14211	661	32	4
hyp128	Fidgets with hands or feet or squirms in seat (sits uneasily)	7866	4714	1656	673
hyp129	Leaves seat in classroom or in other situations in which remaining seated is expected (e.g. at the table or in group gathering)	9318	4276	1010	315
hyp130	Runs about or climbs excessively in situations in which it is inappropriate	12335	2188	308	86
hyp131	Has difficulty playing or engaging in leisure activities quietly	12429	2186	247	52
hyp132	Is “on the go” or acts as if “driven by a motor”	10655	3339	691	218
hyp133	Talks excessively	9771	4167	712	260
hyp134	Blurts out answers before questions have been completed	10126	4210	467	101
hyp135	Has difficulty awaiting turn	9862	4484	453	111
hyp136	Interrupts or intrudes on others, such as in conversation or play	9585	4682	526	107
inat119	Fails to give close attention to details or makes careless mistakes in schoolwork	5783	7797	1091	240
inat120	Has difficulty sustaining attention in tasks or play activities	9303	4800	624	184
inat121	Does not seem to listen when spoken to directly	7085	6591	996	213
inat122	Does not follow through on instructions and fails to finish school work, chores or duties (not due to oppositional behaviour or failure to understand instructions)	12387	2029	371	133
inat123	Has difficulty organizing tasks and activities	10984	3387	397	130
inat124	Avoids, dislikes or is reluctant to engage in tasks that require sustained mental effort (such as schoolwork or homework)	7242	6279	1079	316
inat125	Loses things necessary for tasks or activities (pencils, books, toys)	11498	2920	403	104
inat126	Is easily distracted	3147	8776	2298	690
inat127	Is forgetful in daily activities	6485	6986	1175	242
row.names	item name	not true	sometimes true	true
anx145	My child gets really frightened for no reason at all	13251	1576	103
anx146	My child is afraid to be alone in the house	10157	3854	896
anx147	People tell my child that he/she worries too much	14150	696	65
anx148	My child is scared to go to school	14592	311	19
anx149	My child is shy	8885	5542	480
mfq68	Felt miserable or unhappy	8341	6301	230
mfq69	Felt so tired that s/he just sat around and did nothing	13410	1423	74
mfq70	Was very restless	11711	2918	273
mfq71	Didn’t enjoy anything at all	13452	1363	90
mfq72	Felt s/he was no good anymore	13535	1330	37
mfq73	Cried a lot	13615	1260	37
mfq74	Hated him/herself	14171	715	22
mfq75	Thought s/he could never be as good as other kids	13147	1699	61
mfq76	Felt lonely	13364	1490	49
mfq77	Thought nobody really loved him/her	14101	788	25
mfq78	Felt s/he was a bad person	14094	793	18
mfq79	Felt s/he did everything wrong	12667	2183	46
mfq80	Found it hard to think/concentrate	12048	2614	228

## Sheet: 2. Base_models
Supplementary Data 2a. Base models fit indices
row.names	chisq	df	chisqPval	rmsea	srmr	cfi
second-order	46677.5	1268	0	0.0489302	0.0794079	0.960715
bifactor	32317.7	1222	0	0.0412456	0.0678671	0.973098
Supplementary Data 2b. Base models comparison
row.names	Df	Chisq	Chisq diff	Df diff	Pr(>Chisq)
bifactor	1222	32317.7
second-order	1268	46677.5	5512.01	46	0

## Sheet: 3. Base_models_estimates
Supplementary Data 3a. Standardized laodings - second-order model						Supplementary Data 3b. (Residual) variances - second-order model			Supplementary Data 3a. Standardized laodings - bifactor model						Supplementary Data 3d. (Residual) variances - bifactor model
lhs	rhs	est	se	std.all		lhs	est		lhs	rhs	est	se	std.all		lhs	est	se
mfq	mfq68	1	0	0.559		mfq68	0.688		mfq	mfq68	1	0	0.566		mfq68	0.543	0
mfq	mfq69	0.677	0.0304878	0.378		mfq69	0.857		mfq	mfq69	0.449	0.0335114	0.254		mfq69	0.857	0
mfq	mfq70	1.353	0.0287838	0.756		mfq70	0.429		mfq	mfq70	0.146	0.0234514	0.083		mfq70	0.565	0
mfq	mfq71	1.053	0.029156	0.588		mfq71	0.654		mfq	mfq71	0.777	0.0297336	0.44		mfq71	0.627	0
mfq	mfq72	1.421	0.0285016	0.793		mfq72	0.37		mfq	mfq72	1.256	0.0300504	0.711		mfq72	0.232	0
mfq	mfq73	1.088	0.028183	0.607		mfq73	0.631		mfq	mfq73	0.976	0.0311979	0.552		mfq73	0.53	0
mfq	mfq74	1.456	0.0322793	0.813		mfq74	0.339		mfq	mfq74	1.236	0.033519	0.699		mfq74	0.234	0
mfq	mfq75	1.201	0.0279517	0.671		mfq75	0.55		mfq	mfq75	1.019	0.0301668	0.577		mfq75	0.461	0
mfq	mfq76	1.096	0.0286117	0.612		mfq76	0.625		mfq	mfq76	0.815	0.0305006	0.461		mfq76	0.593	0
mfq	mfq77	1.348	0.031024	0.753		mfq77	0.433		mfq	mfq77	1.148	0.0330629	0.65		mfq77	0.332	0
mfq	mfq78	1.397	0.0315113	0.78		mfq78	0.391		mfq	mfq78	1.216	0.0335105	0.688		mfq78	0.275	0
mfq	mfq79	1.248	0.0267251	0.697		mfq79	0.514		mfq	mfq79	1.068	0.0293655	0.604		mfq79	0.413	0
mfq	mfq80	1.645	0.0332545	0.919		mfq80	0.156		mfq	mfq80	0.182	0.0242098	0.103		mfq80	0.377	0
anx	anx145	1	0	0.891		anx145	0.207		anx	anx145	1	0	0.741		anx145	0.34	0
anx	anx146	0.476	0.0245547	0.424		anx146	0.821		anx	anx146	0.855	0.0283986	0.634		anx146	0.586	0
anx	anx147	0.844	0.0413975	0.752		anx147	0.435		anx	anx147	0.887	0.0303679	0.658		anx147	0.484	0
anx	anx148	0.98	0.05395	0.873		anx148	0.238		anx	anx148	0.722	0.0378707	0.536		anx148	0.561	0
anx	anx149	0.136	0.02196	0.121		anx149	0.985		anx	anx149	0.499	0.0217857	0.37		anx149	0.863	0
cnd	cnd111	1	0	0.85		cnd111	0.278		cnd	cnd111	1	0	0.553		cnd111	0.319	0
cnd	cnd112	0.989	0.0147329	0.84		cnd112	0.294		cnd	cnd112	1.258	0.0295747	0.696		cnd112	0.193	0
cnd	cnd113	0.981	0.0121634	0.834		cnd113	0.305		cnd	cnd113	1.225	0.0294111	0.678		cnd113	0.209	0
cnd	cnd114	0.76	0.0307559	0.646		cnd114	0.583		cnd	cnd114	0.461	0.050781	0.255		cnd114	0.683	0
cnd	cnd115	0.628	0.0358016	0.534		cnd115	0.715		cnd	cnd115	0.333	0.0542156	0.184		cnd115	0.795	0
cnd	cnd116	0.84	0.022949	0.714		cnd116	0.491		cnd	cnd116	0.616	0.0387979	0.341		cnd116	0.589	0
cnd	cnd117	0.783	0.0409733	0.665		cnd117	0.557		cnd	cnd117	0.287	0.0699485	0.159		cnd117	0.692	0
cnd	cnd118	0.927	0.0222639	0.788		cnd118	0.38		cnd	cnd118	0.76	0.0358555	0.42		cnd118	0.47	0
odd	odd137	1	0	0.795		odd137	0.368		odd	odd137	1	0	0.527		odd137	0.366	0
odd	odd138	1.02	0.00896394	0.811		odd138	0.343		odd	odd138	1.189	0.0246887	0.626		odd138	0.271	0
odd	odd139	1.05	0.00946785	0.835		odd139	0.303		odd	odd139	1.092	0.0236673	0.575		odd139	0.285	0
odd	odd140	0.88	0.0106899	0.699		odd140	0.511		odd	odd140	0.812	0.0240086	0.428		odd140	0.526	0
odd	odd141	0.903	0.0109702	0.718		odd141	0.485		odd	odd141	0.709	0.0228586	0.373		odd141	0.535	0
odd	odd142	0.82	0.0102323	0.652		odd142	0.575		odd	odd142	0.632	0.0213725	0.333		odd142	0.621	0
odd	odd143	1.022	0.00911909	0.813		odd143	0.34		odd	odd143	1.087	0.022329	0.573		odd143	0.311	0
odd	odd144	1.014	0.0181045	0.806		odd144	0.351		odd	odd144	0.876	0.0345855	0.461		odd144	0.39	0
hyp	hyp128	1	0	0.763		hyp128	0.418		hyp	hyp128	1	0	0.19		hyp128	0.481	0
hyp	hyp129	1.04	0.00948165	0.794		hyp129	0.37		hyp	hyp129	1.091	0.0668753	0.207		hyp129	0.433	0
hyp	hyp130	1.121	0.0111057	0.856		hyp130	0.268		hyp	hyp130	1.49	0.0909762	0.283		hyp130	0.325	0
hyp	hyp131	1.133	0.0111025	0.865		hyp131	0.252		hyp	hyp131	1.376	0.0919497	0.261		hyp131	0.321	0
hyp	hyp132	0.915	0.0103247	0.698		hyp132	0.512		hyp	hyp132	2.287	0.128068	0.434		hyp132	0.476	0
hyp	hyp133	0.792	0.0113576	0.604		hyp133	0.635		hyp	hyp133	3.094	0.183533	0.587		hyp133	0.455	0
hyp	hyp134	0.856	0.0112426	0.653		hyp134	0.574		hyp	hyp134	3.361	0.200426	0.637		hyp134	0.363	0
hyp	hyp135	0.989	0.0105071	0.754		hyp135	0.431		hyp	hyp135	2.568	0.155166	0.487		hyp135	0.383	0
hyp	hyp136	0.976	0.0107402	0.744		hyp136	0.446		hyp	hyp136	2.62	0.156661	0.497		hyp136	0.388	0
inat	inat119	1	0	0.658		inat119	0.566		inat	inat119	1	0	0.532		inat119	0.498	0
inat	inat120	1.282	0.0140151	0.844		inat120	0.288		inat	inat120	1.015	0.0209756	0.539		inat120	0.292	0
inat	inat121	1.156	0.0143811	0.761		inat121	0.42		inat	inat121	0.522	0.019515	0.277		inat121	0.497	0
inat	inat122	1.348	0.0153595	0.888		inat122	0.212		inat	inat122	1.131	0.0245878	0.601		inat122	0.194	0
inat	inat123	1.183	0.0143976	0.779		inat123	0.394		inat	inat123	1.046	0.0235528	0.556		inat123	0.36	0
inat	inat124	1.09	0.0131964	0.717		inat124	0.485		inat	inat124	0.816	0.0202507	0.433		inat124	0.5	0
inat	inat125	0.979	0.0151475	0.645		inat125	0.584		inat	inat125	0.797	0.0234854	0.424		inat125	0.579	0
inat	inat126	1.178	0.013731	0.776		inat126	0.398		inat	inat126	0.943	0.0203113	0.501		inat126	0.397	0
inat	inat127	1.035	0.0132272	0.681		inat127	0.536		inat	inat127	0.961	0.0219671	0.511		inat127	0.491	0
Pfact	mfq	1	0	0.74		mfq	0.141		Pfact	mfq68	1	0	0.37		mfq	0.32	0.0127738
Pfact	anx	0.796	0.0342493	0.369		anx	0.685		Pfact	mfq69	0.758	0.043176	0.281		anx	0.55	0.0218721
Pfact	cnd	1.478	0.036438	0.718		cnd	0.349		Pfact	mfq70	1.768	0.0515984	0.655		cnd	0.306	0.0123691
Pfact	odd	1.469	0.0325077	0.764		odd	0.263		Pfact	mfq71	1.144	0.0436554	0.424		odd	0.277	0.0100489
Pfact	hyp	1.546	0.0351365	0.837		hyp	0.174		Pfact	mfq72	1.384	0.0442103	0.512		hyp	0.036	0.00423086
Pfact	inat	1.223	0.0305833	0.768		inat	0.178		Pfact	mfq73	1.098	0.0412566	0.407		inat	0.283	0.00967555
Note. Pfact = General Domain; ODD = Oppositional Defiant Disorder; CND = Conduct Disorder; HYP = Hyperactivity; INA = Inattention; DEP = Depression; ANX = Anxiety						Pfact	0.171		Pfact	mfq74	1.423	0.0526328	0.527		Pfact	0.137	0.00770875
						Note. Pfact = General Domain; ODD = Oppositional Defiant Disorder; CND = Conduct Disorder; HYP = Hyperactivity; INA = Inattention; DEP = Depression; ANX = Anxiety			Pfact	mfq75	1.228	0.0432396	0.455		Note. Pfact = General Domain; ODD = Oppositional Defiant Disorder; CND = Conduct Disorder; HYP = Hyperactivity; INA = Inattention; DEP = Depression; ANX = Anxiety
									Pfact	mfq76	1.191	0.042953	0.441
									Pfact	mfq77	1.34	0.0496483	0.496
									Pfact	mfq78	1.354	0.0510065	0.501
									Pfact	mfq79	1.271	0.04112	0.471
									Pfact	mfq80	2.113	0.0603474	0.782
									Pfact	anx145	0.897	0.0431467	0.332
									Pfact	anx146	0.298	0.031526	0.11
									Pfact	anx147	0.781	0.052201	0.289
									Pfact	anx148	1.053	0.0682337	0.39
									Pfact	anx149	-0.036	0.0295351	-0.013
									Pfact	cnd111	1.654	0.0518678	0.613
									Pfact	cnd112	1.534	0.0542525	0.568
									Pfact	cnd113	1.555	0.0484041	0.576
									Pfact	cnd114	1.354	0.0733671	0.501
									Pfact	cnd115	1.117	0.0757745	0.414
									Pfact	cnd116	1.467	0.0627172	0.543
									Pfact	cnd117	1.436	0.0892534	0.532
									Pfact	cnd118	1.604	0.0647672	0.594
									Pfact	odd137	1.613	0.0478016	0.597
									Pfact	odd138	1.568	0.0466608	0.581
									Pfact	odd139	1.674	0.050359	0.62
									Pfact	odd140	1.457	0.045434	0.539
									Pfact	odd141	1.542	0.0465207	0.571
									Pfact	odd142	1.398	0.0410516	0.518
									Pfact	odd143	1.624	0.0470942	0.601
									Pfact	odd144	1.703	0.0614417	0.631
									Pfact	hyp128	1.877	0.0548389	0.695
									Pfact	hyp129	1.955	0.0576697	0.724
									Pfact	hyp130	2.083	0.0620713	0.771
									Pfact	hyp131	2.111	0.0621125	0.782
									Pfact	hyp132	1.565	0.0493225	0.58
									Pfact	hyp133	1.208	0.0422373	0.447
									Pfact	hyp134	1.296	0.0435848	0.48
									Pfact	hyp135	1.664	0.0505797	0.616
									Pfact	hyp136	1.633	0.0494154	0.605
									Pfact	inat119	1.265	0.0421024	0.468
									Pfact	inat120	1.745	0.0525353	0.646
									Pfact	inat121	1.763	0.0525637	0.653
									Pfact	inat122	1.801	0.055732	0.667
									Pfact	inat123	1.552	0.0488046	0.575
									Pfact	inat124	1.508	0.0473194	0.558
									Pfact	inat125	1.327	0.0461428	0.491
									Pfact	inat126	1.602	0.0494232	0.593
									Pfact	inat127	1.344	0.0433647	0.498
									Note. Pfact = General Domain; ODD = Oppositional Defiant Disorder; CND = Conduct Disorder; HYP = Hyperactivity; INA = Inattention; DEP = Depression; ANX = Anxiety

## Sheet: 4. PCA PGS
Supplementary Data 4a. Polygenic-P PGS loadings - Child			Supplementary Data 4b. PC1 PGS loadings - Child
PGS	loadings		PGS	loadings
ADHD	0.312		ADHD	0.256
AN	0.236		AN	0.149
ANX	0.385		ANX	0.357
AUT	0.284		AUT	0.177
BIP	0.399		BIP	0.249
DEP	0.474		DEP	0.467
PTSD	0.293		PTSD	0.256
SCZ	0.384		SCZ	0.243
			Neuroticism	0.403
			Insomnia	0.276
			CPAIN	0.332
Supplementary Data 4c. Polygenic-P PGS loadings - Mother			Supplementary Data 4d. PC1 PGS loadings - Mother
PGS	loadings		PGS	loadings
ADHD	0.323		ADHD	0.265
AN	0.243		AN	0.16
ANX	0.379		ANX	0.355
AUT	0.285		AUT	0.181
BIP	0.397		BIP	0.251
DEP	0.475		DEP	0.47
PTSD	0.286		PTSD	0.248
SCZ	0.382		SCZ	0.243
			Neuroticism	0.401
			Insomnia	0.274
			CPAIN	0.325
Supplementary Data 4e. Polygenic-P PGS loadings - Father			Supplementary Data 4f. PC1 PGS loadings - Father
PGS	loadings		PGS	loadings
ADHD	0.317		ADHD	0.26
AN	0.235		AN	0.151
ANX	0.384		ANX	0.357
AUT	0.292		AUT	0.177
BIP	0.396		BIP	0.238
DEP	0.476		DEP	0.471
PTSD	0.287		PTSD	0.252
SCZ	0.381		SCZ	0.234
			Neuroticism	0.409
			Insomnia	0.274
			CPAIN	0.335

## Sheet: 5. Model_comparisons
Supplementary Data 5. Model comparisons
PC1
row.names	Df	Chisq	Chisq diff	Df diff	Pr(>Chisq)	adj
fitS	1406	45225.2
fitP	1421	45283.3	27.5616	15	0.0244798
fit0	1424	45928.8	51.1982	3	4.43885e-11	*
*: p <.05/8 = 0.00625
Polygenic-P
row.names	Df	Chisq	Chisq diff	Df diff	Pr(>Chisq)	adj
fitS	1406	45199.4
fitP	1421	45248.3	23.5486	15	0.0731663
fit0	1424	45724.1	38.3625	3	2.36861e-08	*
*: p <.05/3 = 0.01666
ADHD
row.names	Df	Chisq	Chisq diff	Df diff	Pr(>Chisq)	adj
fitS	1406	45027.2
fitP	1421	45096.9	32.1103	15	0.00621917	*
fit0	1424	46091.7	78.9087	3	5.26125e-17	*
*: p <.05/8 = 0.00625
AN
row.names	Df	Chisq	Chisq diff	Df diff	Pr(>Chisq)	adj
fitS	1406	45160.5
fitP	1421	45219.4	27.4779	15	0.0250751
fit0	1424	45259.7	3.74195	3	0.290711
*: p <.05/3 = 0.01666
ANX
row.names	Df	Chisq	Chisq diff	Df diff	Pr(>Chisq)	adj
fitS	1406	45137.7
fitP	1421	45176.2	19.1666	15	0.206284
fit0	1424	45270.3	8.11613	3	0.0436716
*: p <.05/3 = 0.01666
AUT
row.names	Df	Chisq	Chisq diff	Df diff	Pr(>Chisq)	adj
fitS	1406	45214.3
fitP	1421	45244.8	16.0927	15	0.375916
fit0	1424	45513.3	21.1944	3	9.59288e-05	*
*: p <.05/3 = 0.01666
BIP
row.names	Df	Chisq	Chisq diff	Df diff	Pr(>Chisq)	adj
fitS	1406	45145
fitP	1421	45197.6	25.2768	15	0.0463472
fit0	1424	45239	3.71929	3	0.293415
*: p <.05/3 = 0.01666
CPAIN
row.names	Df	Chisq	Chisq diff	Df diff	Pr(>Chisq)	adj
fitS	1406	45186.3
fitP	1421	45270.3	38.0948	15	0.00087365	*
fit0	1424	45592.5	26.3744	3	7.96185e-06	*
*: p <.05/8 = 0.00625
DEP
row.names	Df	Chisq	Chisq diff	Df diff	Pr(>Chisq)	adj
fitS	1406	45131.7
fitP	1421	45178.5	22.6954	15	0.0908244
fit0	1424	45396.5	17.8081	3	0.000481808	*
*: p <.05/3 = 0.01666
Insomnia
row.names	Df	Chisq	Chisq diff	Df diff	Pr(>Chisq)	adj
fitS	1406	45214.3
fitP	1421	45242.4	14.8653	15	0.461161
fit0	1424	45351.4	8.95961	3	0.0298328
*: p <.05/3 = 0.01666
Neuroticism
row.names	Df	Chisq	Chisq diff	Df diff	Pr(>Chisq)	adj
fitS	1406	45153.6
fitP	1421	45242.1	40.6053	15	0.00036722	*
fit0	1424	45540.4	23.1607	3	3.73856e-05	*
*: p <.05/8 = 0.00625
PTSD
row.names	Df	Chisq	Chisq diff	Df diff	Pr(>Chisq)	adj
fitS	1406	45197.2
fitP	1421	45256.9	28.0735	15	0.0211133
fit0	1424	45372.1	9.59247	3	0.0223677
*: p <.05/8 = 0.00625
SCZ
row.names	Df	Chisq	Chisq diff	Df diff	Pr(>Chisq)	adj
fitS	1406	45213.1
fitP	1421	45255.9	21.0336	15	0.135758
fit0	1424	45376.3	10.0635	3	0.018034
*: p <.05/3 = 0.01666
Hair Colour
row.names	Df	Chisq	Chisq diff	Df diff	Pr(>Chisq)	adj
fitS	1406	45200.8
fitP	1421	45246.9	22.5837	15	0.0933865
fit0	1424	45268	2.20385	3	0.53119
*: p <.05/3 = 0.01666
Note. Nested model comparisons (Chi-square difference test): fitP = p-mediated model; fitS = domain heterogeneity model; fit0 = null model. adj: adjustment for multiple testing, alpha = 0.05/N (N = nested comparisons)

## Sheet: 6. Model_comparisons_spec
Supplementary Data 6. Model comparisons - symptom heterogeneity
PC1
row.names	Df	Chisq	Chisq diff	Df diff	Pr(>Chisq)	adj
mfq	1370	45188.3
fitS	1406	45225.2	45.4399	36	0.13459
anx	1394	45208.4
fitS1	1406	45225.2	18.5365	12	0.100345
cnd	1385	45207.8
fitS2	1406	45225.2	21.7769	21	0.412465
odd	1385	45207.2
fitS3	1406	45225.2	27.5929	21	0.152079
hyp	1382	45213.3
fitS4	1406	45225.2	20.1361	24	0.689011
inat	1382	45187.7
fitS5	1406	45225.2	53.9357	24	0.000434741	*
Polygenic-P
row.names	Df	Chisq	Chisq diff	Df diff	Pr(>Chisq)
mfq	1370	45167.2
fitS	1406	45199.4	40.4123	36	0.281613
anx	1394	45179.6
fitS1	1406	45199.4	21.508	12	0.0434178
cnd	1385	45183.4
fitS2	1406	45199.4	20.3142	21	0.501442
odd	1385	45184.7
fitS3	1406	45199.4	23.0988	21	0.338732
hyp	1382	45184.9
fitS4	1406	45199.4	23.2278	24	0.506387
inat	1382	45163.8
fitS5	1406	45199.4	50.9667	24	0.00106494
ADHD
row.names	Df	Chisq	Chisq diff	Df diff	Pr(>Chisq)	adj
mfq	1370	44990.7
fitS	1406	45027.2	44.9108	36	0.146544
anx	1394	44989.3
fitS1	1406	45027.2	38.5006	12	0.00012714	*
cnd	1385	45017.6
fitS2	1406	45027.2	14.0321	21	0.868214
odd	1385	44994.2
fitS3	1406	45027.2	45.9094	21	0.00131373	*
hyp	1382	44991
fitS4	1406	45027.2	50.3709	24	0.00126987	*
inat	1382	45002.9
fitS5	1406	45027.2	36.2826	24	0.051517
AN
row.names	Df	Chisq	Chisq diff	Df diff	Pr(>Chisq)
mfq	1370	45125.8
fitS	1406	45160.5	43.2397	36	0.189608
anx	1394	45135.7
fitS1	1406	45160.5	26.1016	12	0.0103843
cnd	1385	45141.9
fitS2	1406	45160.5	22.8053	21	0.354446
odd	1385	45149.4
fitS3	1406	45160.5	18.7891	21	0.598665
hyp	1382	45142.1
fitS4	1406	45160.5	28.1734	24	0.252795
inat	1382	45137.7
fitS5	1406	45160.5	34.4957	24	0.076237
ANX
row.names	Df	Chisq	Chisq diff	Df diff	Pr(>Chisq)
mfq	1370	45114.5
fitS	1406	45137.7	31.245	36	0.694127
anx	1394	45127.1
fitS1	1406	45137.7	12.5433	12	0.403087
cnd	1385	45123.3
fitS2	1406	45137.7	18.7329	21	0.60227
odd	1385	45129.2
fitS3	1406	45137.7	15.3131	21	0.80692
hyp	1382	45120.7
fitS4	1406	45137.7	26.2325	24	0.341474
inat	1382	45114
fitS5	1406	45137.7	35.8367	24	0.0569217
AUT
row.names	Df	Chisq	Chisq diff	Df diff	Pr(>Chisq)
mfq	1370	45171.4
fitS	1406	45214.3	51.8826	36	0.0420703
anx	1394	45206.9
fitS1	1406	45214.3	9.57128	12	0.653515
cnd	1385	45194.9
fitS2	1406	45214.3	24.0049	21	0.29282
odd	1385	45198
fitS3	1406	45214.3	25.3143	21	0.233808
hyp	1382	45188.2
fitS4	1406	45214.3	37.7521	24	0.0367529
inat	1382	45183.7
fitS5	1406	45214.3	44.6492	24	0.00640687
BIP
row.names	Df	Chisq	Chisq diff	Df diff	Pr(>Chisq)
mfq	1370	45129.8
fitS	1406	45145	23.3845	36	0.948083
anx	1394	45133.2
fitS1	1406	45145	13.7799	12	0.314984
cnd	1385	45125.7
fitS2	1406	45145	23.917	21	0.297095
odd	1385	45125.7
fitS3	1406	45145	29.184	21	0.109653
hyp	1382	45105.4
fitS4	1406	45145	55.1745	24	0.000296526
inat	1382	45131.2
fitS5	1406	45145	22.9443	24	0.523089
CPAIN
row.names	Df	Chisq	Chisq diff	Df diff	Pr(>Chisq)	adj
mfq	1370	45145
fitS	1406	45186.3	49.5574	36	0.0656855
anx	1394	45162.8
fitS1	1406	45186.3	24.8885	12	0.0153604
cnd	1385	45170.1
fitS2	1406	45186.3	20.5713	21	0.485377
odd	1385	45148.1
fitS3	1406	45186.3	52.711	21	0.000151264	*
hyp	1382	45163.8
fitS4	1406	45186.3	33.1475	24	0.101
inat	1382	45165
fitS5	1406	45186.3	32.6035	24	0.112719
DEP
row.names	Df	Chisq	Chisq diff	Df diff	Pr(>Chisq)
mfq	1370	45104.1
fitS	1406	45131.7	35.7747	36	0.479224
anx	1394	45121.4
fitS1	1406	45131.7	12.2265	12	0.427669
cnd	1385	45118.9
fitS2	1406	45131.7	17.1757	21	0.7004
odd	1385	45115.3
fitS3	1406	45131.7	25.3826	21	0.230972
hyp	1382	45118.9
fitS4	1406	45131.7	21.3748	24	0.616527
inat	1382	45113.1
fitS5	1406	45131.7	29.5219	24	0.201105
Insomnia
row.names	Df	Chisq	Chisq diff	Df diff	Pr(>Chisq)
mfq	1370	45181.6
fitS	1406	45214.3	41.6028	36	0.239924
anx	1394	45206.5
fitS1	1406	45214.3	9.8503	12	0.629092
cnd	1385	45194.6
fitS2	1406	45214.3	24.1901	21	0.283937
odd	1385	45184.8
fitS3	1406	45214.3	42.7818	21	0.00335119
hyp	1382	45192.6
fitS4	1406	45214.3	32.7048	24	0.110456
inat	1382	45176.6
fitS5	1406	45214.3	54.2682	24	0.000392499
Neuroticism
row.names	Df	Chisq	Chisq diff	Df diff	Pr(>Chisq)	adj
mfq	1370	45117.5
fitS	1406	45153.6	44.7117	36	0.151249
anx	1394	45137.1
fitS1	1406	45153.6	18.3709	12	0.104883
cnd	1385	45144.7
fitS2	1406	45153.6	13.356	21	0.895643
odd	1385	45136.4
fitS3	1406	45153.6	26.6344	21	0.183286
hyp	1382	45140.8
fitS4	1406	45153.6	21.6573	24	0.599714
inat	1382	45131.5
fitS5	1406	45153.6	34.3884	24	0.0779988
PTSD
row.names	Df	Chisq	Chisq diff	Df diff	Pr(>Chisq)	adj
mfq	1370	45162.2
fitS	1406	45197.2	43.3273	36	0.187143
anx	1394	45181
fitS1	1406	45197.2	18.2344	12	0.108758
cnd	1385	45168.2
fitS2	1406	45197.2	33.2392	21	0.043631
odd	1385	45182.1
fitS3	1406	45197.2	23.8311	21	0.301312
hyp	1382	45182.2
fitS4	1406	45197.2	24.0678	24	0.457725
inat	1382	45183.6
fitS5	1406	45197.2	22.8877	24	0.526434
SCZ
row.names	Df	Chisq	Chisq diff	Df diff	Pr(>Chisq)
mfq	1370	45180.2
fitS	1406	45213.1	41.387	36	0.247164
anx	1394	45179.7
fitS1	1406	45213.1	34.6552	12	0.000531321
cnd	1385	45188.7
fitS2	1406	45213.1	28.5517	21	0.125186
odd	1385	45185.2
fitS3	1406	45213.1	39.4156	21	0.0087515
hyp	1382	45198.9
fitS4	1406	45213.1	23.1988	24	0.508092
inat	1382	45190
fitS5	1406	45213.1	35.1181	24	0.0666687
Hair Colour
row.names	Df	Chisq	Chisq diff	Df diff	Pr(>Chisq)
mfq	1370	45175.5
fitS	1406	45200.8	33.7485	36	0.576127
anx	1394	45184.6
fitS1	1406	45200.8	18.3476	12	0.105537
cnd	1385	45174.1
fitS2	1406	45200.8	31.0615	21	0.0726409
odd	1385	45176.6
fitS3	1406	45200.8	35.1458	21	0.0272124
hyp	1382	45188
fitS4	1406	45200.8	21.2935	24	0.621358
inat	1382	45184.3
fitS5	1406	45200.8	26.4795	24	0.32929
Note. Nested model comparisons (Chi-square difference test): fitS = domain heterogeneity model, ODD = Oppositional Defiant Disorder; CND = Conduct Disorder; HYP = Hyperactivity; INA = Inattention; DEP = Depression; ANX = Anxiety. adj: adjustment for multiple testing, *: p <.05/8 = 0.00625.

## Sheet: 7. Trio models Results
Supplementary Data 7. PGS results - trio models
Outcome	PRS	Role	Beta	SE	p-value	StdBeta	nominal	BH	direct test	indirect test
P	PC1	Child	0.0317	0.0057	2.721e-08	0.0738	*	*	*
P	PC1	Father	0.0133	0.0048	0.006041	0.031	*	*		*
P	PC1	Mother	0.0236	0.0049	1.727e-06	0.0551	*	*		*
ODD	PC1	Child	0.0549	0.0102	6.636e-08	0.0691	*	*	*
ODD	PC1	Father	0.0046	0.0088	0.6014	0.0058
ODD	PC1	Mother	0.0335	0.0089	0.0001757	0.0422	*	*		*
CND	PC1	Child	0.0637	0.0136	2.982e-06	0.0753	*	*	*
CND	PC1	Father	0.0228	0.0119	0.05549	0.027
CND	PC1	Mother	0.0278	0.012	0.02081	0.0329	*
HYP	PC1	Child	0.0401	0.0099	4.688e-05	0.053	*	*	*
HYP	PC1	Father	0.0238	0.0086	0.00533	0.0315	*	*		*
HYP	PC1	Mother	0.0267	0.0085	0.001682	0.0353	*	*		*
INAT	PC1	Child	0.0286	0.0083	0.0005641	0.0438	*	*	*
INAT	PC1	Father	0.02	0.0072	0.005159	0.0307	*	*		*
INAT	PC1	Mother	0.0223	0.0071	0.001783	0.0342	*	*		*
MFQ	PC1	Child	0.0304	0.0083	0.0002663	0.0528	*	*	*
MFQ	PC1	Father	0.0142	0.0071	0.047	0.0247	*
MFQ	PC1	Mother	0.0397	0.0072	4.198e-08	0.069	*	*		*
ANX	PC1	Child	0.0551	0.0161	0.000631	0.0617	*	*	*
ANX	PC1	Father	0.014	0.014	0.3166	0.0157
ANX	PC1	Mother	0.0259	0.0142	0.06817	0.029
P	Polygenic-P	Child	0.0302	0.0057	1.142e-07	0.0705	*	*	*
P	Polygenic-P	Father	0.0109	0.0049	0.02526	0.0254	*
P	Polygenic-P	Mother	0.0176	0.0049	0.0003388	0.0411	*	*		*
ODD	Polygenic-P	Child	0.0472	0.0103	4.332e-06	0.0594	*	*	*
ODD	Polygenic-P	Father	0.0095	0.0089	0.2821	0.012
ODD	Polygenic-P	Mother	0.0329	0.009	0.0002456	0.0415	*	*		*
CND	Polygenic-P	Child	0.0602	0.0137	1.171e-05	0.0711	*	*	*
CND	Polygenic-P	Father	0.0293	0.0119	0.01385	0.0346	*			*
CND	Polygenic-P	Mother	0.0305	0.0122	0.01226	0.036	*			*
HYP	Polygenic-P	Child	0.0415	0.0099	2.892e-05	0.0548	*	*	*
HYP	Polygenic-P	Father	0.0223	0.0086	0.009137	0.0295	*	*		*
HYP	Polygenic-P	Mother	0.017	0.0086	0.0472	0.0225	*
INAT	Polygenic-P	Child	0.0283	0.0083	0.0006676	0.0434	*	*	*
INAT	Polygenic-P	Father	0.0116	0.0072	0.1065	0.0178
INAT	Polygenic-P	Mother	0.01	0.0071	0.1598	0.0154
MFQ	Polygenic-P	Child	0.0299	0.0083	0.000295	0.0522	*	*	*
MFQ	Polygenic-P	Father	0.0057	0.0071	0.4213	0.01
MFQ	Polygenic-P	Mother	0.0311	0.0072	1.827e-05	0.0542	*	*		*
ANX	Polygenic-P	Child	0.0449	0.0162	0.005764	0.0504	*	*	*
ANX	Polygenic-P	Father	0.0125	0.014	0.3724	0.0141
ANX	Polygenic-P	Mother	0.0167	0.0143	0.2428	0.0187
P	ADHD	Child	0.0572	0.006	8.568e-22	0.1318	*	*	*
P	ADHD	Father	0.0043	0.005	0.3982	0.0097
P	ADHD	Mother	0.0012	0.005	0.8028	0.0029
ODD	ADHD	Child	0.0706	0.0105	1.754e-11	0.0886	*	*	*
ODD	ADHD	Father	0.0006	0.0089	0.9478	0.0007
ODD	ADHD	Mother	0.0078	0.009	0.3844	0.0099
CND	ADHD	Child	0.1032	0.0141	2.545e-13	0.1214	*	*	*
CND	ADHD	Father	0.008	0.0122	0.5111	0.0094
CND	ADHD	Mother	0.0142	0.012	0.2364	0.0168
HYP	ADHD	Child	0.0986	0.0102	3.107e-22	0.1296	*	*	*
HYP	ADHD	Father	0.0083	0.0088	0.3486	0.0108
HYP	ADHD	Mother	-0.0019	0.0086	0.8237	-0.0025
INAT	ADHD	Child	0.0692	0.0085	4.441e-16	0.1059	*	*	*
INAT	ADHD	Father	0.0089	0.0073	0.2221	0.0136
INAT	ADHD	Mother	-0.0073	0.0072	0.3151	-0.0112
MFQ	ADHD	Child	0.0411	0.0087	2.247e-06	0.0712	*	*	*
MFQ	ADHD	Father	0.0002	0.0074	0.9786	0.0003
MFQ	ADHD	Mother	0.0062	0.0074	0.4029	0.0108
ANX	ADHD	Child	-0.0079	0.0167	0.638	-0.0089
ANX	ADHD	Father	0.0128	0.0146	0.38	0.0143
ANX	ADHD	Mother	0.0063	0.0146	0.6664	0.0071
P	AN	Child	-0.0068	0.0057	0.2272	-0.016
P	AN	Father	0.0054	0.0049	0.2787	0.0125
P	AN	Mother	0.0055	0.0049	0.2577	0.0129
ODD	AN	Child	-0.0079	0.0103	0.4463	-0.0099
ODD	AN	Father	0.0131	0.009	0.1436	0.0165
ODD	AN	Mother	0.0207	0.0089	0.01955	0.0261	*
CND	AN	Child	-0.022	0.0136	0.1046	-0.0262
CND	AN	Father	0.0113	0.0118	0.3402	0.0134
CND	AN	Mother	0.0066	0.0117	0.5694	0.0079
HYP	AN	Child	-0.0122	0.01	0.2205	-0.0163
HYP	AN	Father	0.0136	0.0087	0.1149	0.0181
HYP	AN	Mother	0.0034	0.0085	0.6942	0.0045
INAT	AN	Child	-0.0123	0.0083	0.1396	-0.0189
INAT	AN	Father	0.0004	0.0072	0.9508	0.0007
INAT	AN	Mother	-0.0042	0.0072	0.5586	-0.0064
MFQ	AN	Child	-0.001	0.0084	0.905	-0.0018
MFQ	AN	Father	0.0023	0.0072	0.7511	0.004
MFQ	AN	Mother	0.0138	0.0072	0.05606	0.0242
ANX	AN	Child	0.0469	0.0168	0.005117	0.0529	*	*
ANX	AN	Father	-0.0208	0.0142	0.1438	-0.0234
ANX	AN	Mother	-0.0115	0.0142	0.421	-0.0129
P	ANX	Child	0.0038	0.0056	0.501	0.0089
P	ANX	Father	0.0098	0.0049	0.04432	0.0229	*
P	ANX	Mother	0.0108	0.005	0.02896	0.0252	*
ODD	ANX	Child	0.0123	0.0102	0.2292	0.0155
ODD	ANX	Father	0.0071	0.0089	0.4276	0.0089
ODD	ANX	Mother	0.0186	0.0091	0.03996	0.0234	*
CND	ANX	Child	0.0081	0.0137	0.5554	0.0096
CND	ANX	Father	0.014	0.0118	0.2358	0.0166
CND	ANX	Mother	0.0117	0.0122	0.3366	0.0138
HYP	ANX	Child	0.003	0.0099	0.7612	0.004
HYP	ANX	Father	0.019	0.0085	0.02619	0.0251	*
HYP	ANX	Mother	0.0084	0.0087	0.3371	0.0111
INAT	ANX	Child	-0.0032	0.0084	0.7013	-0.0049
INAT	ANX	Father	0.014	0.0072	0.05325	0.0215
INAT	ANX	Mother	0.0068	0.0073	0.3501	0.0104
MFQ	ANX	Child	0.0062	0.0083	0.4533	0.0109
MFQ	ANX	Father	0.0078	0.0072	0.2808	0.0136
MFQ	ANX	Mother	0.0261	0.0073	0.0003461	0.0455	*	*
ANX	ANX	Child	0.0324	0.0163	0.04641	0.0366	*
ANX	ANX	Father	0.0072	0.0141	0.6081	0.0081
ANX	ANX	Mother	-0.003	0.0144	0.8375	-0.0033
P	AUT	Child	0.0096	0.0058	0.09926	0.0222
P	AUT	Father	0.0135	0.005	0.007058	0.0312	*	*		*
P	AUT	Mother	0.0195	0.0049	8.326e-05	0.0456	*	*		*
ODD	AUT	Child	0.0073	0.0104	0.4838	0.0091
ODD	AUT	Father	0.0168	0.009	0.06041	0.021
ODD	AUT	Mother	0.0368	0.0089	3.308e-05	0.0465	*	*		*
CND	AUT	Child	0.0283	0.0138	0.04001	0.0334	*
CND	AUT	Father	0.0251	0.012	0.03615	0.0295	*
CND	AUT	Mother	0.0332	0.0118	0.005057	0.0394	*	*		*
HYP	AUT	Child	0.0074	0.01	0.46	0.0098
HYP	AUT	Father	0.0263	0.0087	0.002349	0.0346	*	*		*
HYP	AUT	Mother	0.0291	0.0086	0.0007276	0.0386	*	*		*
INAT	AUT	Child	0.0173	0.0084	0.03831	0.0265	*
INAT	AUT	Father	0.0164	0.0073	0.02448	0.0249	*
INAT	AUT	Mother	0.0186	0.0072	0.009381	0.0286	*	*		*
MFQ	AUT	Child	0.0099	0.0084	0.2421	0.0172
MFQ	AUT	Father	0.0053	0.0073	0.4668	0.0093
MFQ	AUT	Mother	0.0158	0.0072	0.0291	0.0278	*
ANX	AUT	Child	0.0018	0.0164	0.9115	0.0021
ANX	AUT	Father	0.0091	0.0141	0.5188	0.0102
ANX	AUT	Mother	-0.0138	0.0143	0.3331	-0.0156
P	BIP	Child	0.0111	0.0058	0.05462	0.0258
P	BIP	Father	0.0011	0.005	0.8189	0.0026
P	BIP	Mother	0.002	0.005	0.6874	0.0047
ODD	BIP	Child	0.0256	0.0104	0.01379	0.0321	*
ODD	BIP	Father	0.0053	0.0089	0.55	0.0067
ODD	BIP	Mother	0.0019	0.009	0.8308	0.0024
CND	BIP	Child	0.0233	0.0142	0.1006	0.0275
CND	BIP	Father	0.0199	0.012	0.09769	0.0234
CND	BIP	Mother	0.0132	0.012	0.2715	0.0155
HYP	BIP	Child	0.0241	0.01	0.01606	0.0318	*
HYP	BIP	Father	-0.0022	0.0086	0.799	-0.0029
HYP	BIP	Mother	-0.011	0.0087	0.2075	-0.0144
INAT	BIP	Child	0.0003	0.0084	0.9703	0.0005
INAT	BIP	Father	-0.0005	0.0073	0.9418	-0.0008
INAT	BIP	Mother	0.0036	0.0073	0.6222	0.0054
MFQ	BIP	Child	0.0046	0.0084	0.5852	0.008
MFQ	BIP	Father	-0.0019	0.0073	0.7952	-0.0033
MFQ	BIP	Mother	0.0136	0.0073	0.06074	0.0236
ANX	BIP	Child	0.0336	0.0171	0.04845	0.0377	*
ANX	BIP	Father	-0.0008	0.0146	0.9579	-0.0009
ANX	BIP	Mother	-0.0034	0.0144	0.8139	-0.0038
P	DEP	Child	0.0231	0.0057	4.534e-05	0.0536	*	*	*
P	DEP	Father	0.0022	0.0048	0.6531	0.0051
P	DEP	Mother	0.0098	0.005	0.04708	0.0229	*
ODD	DEP	Child	0.0414	0.0102	5.061e-05	0.0518	*	*	*
ODD	DEP	Father	-0.0095	0.0088	0.2821	-0.0119
ODD	DEP	Mother	0.0111	0.009	0.218	0.0138
CND	DEP	Child	0.0531	0.0135	7.944e-05	0.0626	*	*	*
CND	DEP	Father	0.002	0.0119	0.8656	0.0024
CND	DEP	Mother	-0.0006	0.0121	0.9613	-0.0007
HYP	DEP	Child	0.0234	0.0099	0.01804	0.0308	*		*
HYP	DEP	Father	0.0118	0.0085	0.167	0.0156
HYP	DEP	Mother	0.0143	0.0086	0.09618	0.0188
INAT	DEP	Child	0.0184	0.0084	0.02781	0.028	*		*
INAT	DEP	Father	0.0025	0.0072	0.7255	0.0039
INAT	DEP	Mother	0.0101	0.0073	0.1629	0.0154
MFQ	DEP	Child	0.0285	0.0083	0.000581	0.0495	*	*	*
MFQ	DEP	Father	0.0034	0.0071	0.6325	0.0059
MFQ	DEP	Mother	0.0167	0.0073	0.02178	0.0289	*
ANX	DEP	Child	0.0349	0.0163	0.03189	0.0389	*		*
ANX	DEP	Father	0.0149	0.0142	0.2935	0.0167
ANX	DEP	Mother	0.035	0.0145	0.01584	0.039	*			*
P	PTSD	Child	0.0167	0.0058	0.00403	0.0384	*	*
P	PTSD	Father	0.0066	0.005	0.1836	0.0152
P	PTSD	Mother	0.0047	0.0049	0.3436	0.0108
ODD	PTSD	Child	0.0151	0.0104	0.145	0.0188
ODD	PTSD	Father	0.006	0.009	0.503	0.0075
ODD	PTSD	Mother	0.008	0.0089	0.371	0.01
CND	PTSD	Child	0.02	0.0137	0.1456	0.0234
CND	PTSD	Father	0.0284	0.0119	0.01708	0.0333	*
CND	PTSD	Mother	0.0265	0.0119	0.02604	0.0312	*
HYP	PTSD	Child	0.0353	0.01	0.0004394	0.0463	*	*
HYP	PTSD	Father	0.0026	0.0086	0.766	0.0034
HYP	PTSD	Mother	-0.0054	0.0087	0.5359	-0.0071
INAT	PTSD	Child	0.0211	0.0084	0.01233	0.0321	*
INAT	PTSD	Father	0.0065	0.0073	0.3778	0.0098
INAT	PTSD	Mother	-0.0019	0.0072	0.7918	-0.0029
MFQ	PTSD	Child	0.0131	0.0084	0.1194	0.0227
MFQ	PTSD	Father	0.0107	0.0073	0.1422	0.0185
MFQ	PTSD	Mother	0.017	0.0072	0.01757	0.0296	*
ANX	PTSD	Child	-0.0078	0.0165	0.637	-0.0087
ANX	PTSD	Father	0.0218	0.0145	0.1343	0.0242
ANX	PTSD	Mother	0.0302	0.0145	0.03696	0.0338	*
P	SCZ	Child	0.0092	0.0058	0.1139	0.0214
P	SCZ	Father	0.0039	0.005	0.435	0.0089
P	SCZ	Mother	0.0148	0.005	0.003171	0.034	*	*
ODD	SCZ	Child	0.019	0.0105	0.07099	0.0238
ODD	SCZ	Father	0.0075	0.009	0.404	0.0093
ODD	SCZ	Mother	0.0304	0.0091	0.0008959	0.0376	*	*
CND	SCZ	Child	0.0213	0.0141	0.1313	0.025
CND	SCZ	Father	0.0154	0.012	0.2	0.018
CND	SCZ	Mother	0.0227	0.0124	0.06553	0.0265
HYP	SCZ	Child	-0.0031	0.0102	0.7599	-0.0041
HYP	SCZ	Father	0.0131	0.0087	0.1323	0.0171
HYP	SCZ	Mother	0.0252	0.0088	0.004199	0.0328	*	*
INAT	SCZ	Child	0.0108	0.0085	0.2075	0.0164
INAT	SCZ	Father	-0.0004	0.0073	0.9553	-0.0006
INAT	SCZ	Mother	0.0074	0.0074	0.318	0.0112
MFQ	SCZ	Child	0.0162	0.0085	0.0563	0.0281
MFQ	SCZ	Father	-0.0029	0.0073	0.6942	-0.0049
MFQ	SCZ	Mother	0.0139	0.0074	0.05981	0.0239
ANX	SCZ	Child	0.0388	0.0167	0.0197	0.0434	*
ANX	SCZ	Father	0.0008	0.0144	0.9551	0.0009
ANX	SCZ	Mother	0.0132	0.0146	0.3674	0.0146
P	Insomnia	Child	0.0081	0.0057	0.1527	0.0189
P	Insomnia	Father	0.0052	0.0049	0.2912	0.0121
P	Insomnia	Mother	0.0132	0.005	0.007822	0.0307	*	*
ODD	Insomnia	Child	0.0232	0.0102	0.02376	0.0292	*
ODD	Insomnia	Father	0.0024	0.0089	0.7872	0.003
ODD	Insomnia	Mother	0.0123	0.0089	0.1657	0.0155
CND	Insomnia	Child	0.0192	0.0138	0.1642	0.0227
CND	Insomnia	Father	0.0056	0.012	0.6393	0.0066
CND	Insomnia	Mother	0.0121	0.012	0.3104	0.0144
HYP	Insomnia	Child	0.0034	0.0099	0.7344	0.0044
HYP	Insomnia	Father	0.0117	0.0086	0.1739	0.0155
HYP	Insomnia	Mother	0.0156	0.0085	0.06812	0.0207
INAT	Insomnia	Child	0.0049	0.0082	0.5511	0.0075
INAT	Insomnia	Father	0.008	0.0072	0.2634	0.0122
INAT	Insomnia	Mother	0.0244	0.0072	0.0006833	0.0376	*	*
MFQ	Insomnia	Child	0.0072	0.0085	0.3965	0.0125
MFQ	Insomnia	Father	0.0034	0.0073	0.6455	0.0058
MFQ	Insomnia	Mother	0.0136	0.0073	0.06176	0.0236
ANX	Insomnia	Child	0.0348	0.0164	0.034	0.0391	*
ANX	Insomnia	Father	0.0034	0.0143	0.8117	0.0038
ANX	Insomnia	Mother	0.0075	0.0142	0.5978	0.0084
P	Neuroticism	Child	0.0113	0.0058	0.0504	0.0264
P	Neuroticism	Father	0.0109	0.0049	0.02641	0.0255	*
P	Neuroticism	Mother	0.0217	0.0049	1.19e-05	0.0505	*	*		*
ODD	Neuroticism	Child	0.0274	0.0102	0.007349	0.0345	*	*	*
ODD	Neuroticism	Father	0.0027	0.0089	0.7635	0.0034
ODD	Neuroticism	Mother	0.0284	0.0089	0.001411	0.0357	*	*		*
CND	Neuroticism	Child	0.0211	0.0136	0.1217	0.025
CND	Neuroticism	Father	0.0019	0.012	0.8741	0.0023
CND	Neuroticism	Mother	0.0136	0.0119	0.2512	0.0162
HYP	Neuroticism	Child	0.0083	0.0099	0.4007	0.011
HYP	Neuroticism	Father	0.0127	0.0086	0.139	0.0168
HYP	Neuroticism	Mother	0.0248	0.0085	0.003646	0.0329	*	*		*
INAT	Neuroticism	Child	0.0022	0.0083	0.7932	0.0033
INAT	Neuroticism	Father	0.0243	0.0072	0.0007249	0.0373	*	*		*
INAT	Neuroticism	Mother	0.0284	0.0072	7.776e-05	0.0436	*	*		*
MFQ	Neuroticism	Child	0.0164	0.0084	0.05048	0.0286
MFQ	Neuroticism	Father	0.0175	0.0072	0.01496	0.0306	*			*
MFQ	Neuroticism	Mother	0.0335	0.0072	3.275e-06	0.0583	*	*		*
ANX	Neuroticism	Child	0.0706	0.0164	1.646e-05	0.0789	*	*	*
ANX	Neuroticism	Father	-0.0086	0.0143	0.5454	-0.0096
ANX	Neuroticism	Mother	0.0088	0.0141	0.5313	0.0098
P	CPAIN	Child	0.0239	0.0057	3.088e-05	0.0559	*	*	*
P	CPAIN	Father	0.0097	0.0049	0.04725	0.0227	*
P	CPAIN	Mother	0.0161	0.005	0.001398	0.0374	*	*		*
ODD	CPAIN	Child	0.0442	0.0104	2.124e-05	0.056	*	*	*
ODD	CPAIN	Father	-0.008	0.0089	0.3725	-0.01
ODD	CPAIN	Mother	0.008	0.009	0.3729	0.0101
CND	CPAIN	Child	0.0491	0.0141	0.0005097	0.0586	*	*	*
CND	CPAIN	Father	0.0105	0.012	0.382	0.0124
CND	CPAIN	Mother	0.0127	0.0123	0.2993	0.0151
HYP	CPAIN	Child	0.0314	0.01	0.001766	0.0418	*	*	*
HYP	CPAIN	Father	0.0135	0.0087	0.1187	0.0179
HYP	CPAIN	Mother	0.0274	0.0087	0.001751	0.0362	*	*		*
INAT	CPAIN	Child	0.0301	0.0085	0.0003728	0.0465	*	*	*
INAT	CPAIN	Father	0.018	0.0073	0.01346	0.0276	*			*
INAT	CPAIN	Mother	0.0165	0.0074	0.02453	0.0253	*
MFQ	CPAIN	Child	0.0115	0.0084	0.1703	0.0202
MFQ	CPAIN	Father	0.0217	0.0072	0.002712	0.0378	*	*		*
MFQ	CPAIN	Mother	0.0292	0.0073	6.312e-05	0.0508	*	*		*
ANX	CPAIN	Child	-0.0023	0.0165	0.8907	-0.0026
ANX	CPAIN	Father	0.0237	0.0141	0.09381	0.0266
ANX	CPAIN	Mother	0.0336	0.0146	0.02182	0.0377	*
P	Hair Colour	Child	-0.0008	0.0057	0.8852	-0.0019
P	Hair Colour	Father	0.0038	0.0049	0.4294	0.009
P	Hair Colour	Mother	0.0058	0.005	0.2424	0.0135
ODD	Hair Colour	Child	0.0068	0.0103	0.5105	0.0085
ODD	Hair Colour	Father	0.0004	0.0088	0.9595	0.0006
ODD	Hair Colour	Mother	0.0014	0.0089	0.8762	0.0017
CND	Hair Colour	Child	0.0222	0.0139	0.1097	0.0263
CND	Hair Colour	Father	-0.0112	0.0117	0.3395	-0.0132
CND	Hair Colour	Mother	-0.0115	0.0118	0.3269	-0.0137
HYP	Hair Colour	Child	-0.0039	0.0099	0.6952	-0.0051
HYP	Hair Colour	Father	-0.0004	0.0085	0.9665	-0.0005
HYP	Hair Colour	Mother	0.0093	0.0086	0.2815	0.0123
INAT	Hair Colour	Child	-0.0072	0.0083	0.3883	-0.011
INAT	Hair Colour	Father	0.0122	0.0071	0.08707	0.0187
INAT	Hair Colour	Mother	0.0105	0.0072	0.1475	0.016
MFQ	Hair Colour	Child	-0.0048	0.0084	0.5723	-0.0083
MFQ	Hair Colour	Father	0.011	0.0072	0.1281	0.0192
MFQ	Hair Colour	Mother	0.0113	0.0072	0.1159	0.0197
ANX	Hair Colour	Child	-0.004	0.0171	0.8153	-0.0045
ANX	Hair Colour	Father	-0.0017	0.014	0.9018	-0.0019
ANX	Hair Colour	Mother	0.0265	0.0142	0.06236	0.0298
Note. Polygenic scores (PGS) path estimates from mulitple indicators multiple causes (MIMIC) models and corresponding p-values (two-tailed), P = General Domain; ODD = Oppositional Defiant Disorder; CND = Conduct Disorder; HYP = Hyperactivity; INA = Inattention; DEP = Depression; ANX = Anxiety
Note: Nominal: p < .05; BH: Benjamini-Hochberg FDR <.05 (N tests = 147); Direct test: FDR for direct effects (N tests = 49); indirect test: FDR for indirect effects (N tests = 98)

## Sheet: 8. Child PGS Results 
Supplementary Data 8. PGS results - Child
Outcome	PRS	Role	Beta	SE	p-value	stdBeta	nominal	BH
P	PC1	Child	0.1174	0.0095	3.83e-35	0.1166	*	*
ODD	PC1	Child	0.1448	0.0144	7.893e-24	0.0927	*	*
CND	PC1	Child	0.1509	0.0165	5.108e-20	0.106	*	*
HYP	PC1	Child	0.1532	0.0167	3.642e-20	0.0862	*	*
INAT	PC1	Child	0.1167	0.014	7.253e-17	0.076	*	*
MFQ	PC1	Child	0.1491	0.0157	1.77e-21	0.0989	*	*
ANX	PC1	Child	0.0899	0.0141	1.83e-10	0.083	*	*
P	Polygenic-P	Child	0.1043	0.0095	4.232e-28	0.1037	*	*
ODD	Polygenic-P	Child	0.1344	0.0144	1.361e-20	0.086	*	*
CND	Polygenic-P	Child	0.1529	0.0165	2.179e-20	0.1074	*	*
HYP	Polygenic-P	Child	0.1436	0.0167	7.719e-18	0.0808	*	*
INAT	Polygenic-P	Child	0.0918	0.014	5.331e-11	0.0598	*	*
MFQ	Polygenic-P	Child	0.1264	0.0156	6.661e-16	0.0838	*	*
ANX	Polygenic-P	Child	0.0725	0.0143	3.602e-07	0.067	*	*
P	ADHD	Child	0.1399	0.0096	9.039e-48	0.1381	*	*
ODD	ADHD	Child	0.1476	0.0147	8.288e-24	0.094	*	*
CND	ADHD	Child	0.1935	0.0169	1.78e-30	0.1353	*	*
HYP	ADHD	Child	0.238	0.017	1.092e-44	0.1337	*	*
INAT	ADHD	Child	0.1648	0.0141	1.372e-31	0.1071	*	*
MFQ	ADHD	Child	0.1157	0.0161	5.951e-13	0.0765	*	*
ANX	ADHD	Child	0.0019	0.0143	0.8919	0.0018
P	AN	Child	-0.003	0.0094	0.7451	-0.003
ODD	AN	Child	0.018	0.0143	0.2096	0.0115
CND	AN	Child	-0.0216	0.0164	0.1863	-0.0152
HYP	AN	Child	-0.0091	0.0166	0.5836	-0.0051
INAT	AN	Child	-0.0333	0.0139	0.01642	-0.0217	*	*
MFQ	AN	Child	0.0194	0.0157	0.2159	0.0129
ANX	AN	Child	0.0372	0.0145	0.0104	0.0345	*	*
P	ANX	Child	0.0327	0.0095	0.0005464	0.0327	*	*
ODD	ANX	Child	0.0489	0.0144	0.0007119	0.0313	*	*
CND	ANX	Child	0.0351	0.0164	0.03181	0.0247	*	*
HYP	ANX	Child	0.0392	0.0166	0.01844	0.0221	*	*
INAT	ANX	Child	0.0166	0.014	0.2353	0.0108
MFQ	ANX	Child	0.0597	0.0155	0.0001192	0.0396	*	*
ANX	ANX	Child	0.0423	0.0144	0.0033	0.0391	*	*
P	AUT	Child	0.0609	0.0096	2.275e-10	0.0606	*	*
ODD	AUT	Child	0.0676	0.0146	3.571e-06	0.0431	*	*
CND	AUT	Child	0.0981	0.0165	2.873e-09	0.0686	*	*
HYP	AUT	Child	0.0828	0.0167	7.154e-07	0.0465	*	*
INAT	AUT	Child	0.082	0.0141	5.96e-09	0.0533	*	*
MFQ	AUT	Child	0.0537	0.0158	0.0006991	0.0355	*	*
ANX	AUT	Child	-0.0008	0.0143	0.9549	-0.0007
P	BIP	Child	0.0296	0.0095	0.001844	0.0294	*	*
ODD	BIP	Child	0.058	0.0145	6.611e-05	0.0368	*	*
CND	BIP	Child	0.0682	0.0168	4.836e-05	0.0475	*	*
HYP	BIP	Child	0.0405	0.0167	0.01533	0.0226	*	*
INAT	BIP	Child	0.0042	0.014	0.763	0.0027
MFQ	BIP	Child	0.0279	0.0159	0.07839	0.0184
ANX	BIP	Child	0.0387	0.0145	0.007677	0.0355	*	*
P	DEP	Child	0.068	0.0095	9.57e-13	0.0673	*	*
ODD	DEP	Child	0.0827	0.0145	1.095e-08	0.0525	*	*
CND	DEP	Child	0.0917	0.0164	2.292e-08	0.0638	*	*
HYP	DEP	Child	0.0854	0.0168	3.873e-07	0.0477	*	*
INAT	DEP	Child	0.0579	0.0142	4.343e-05	0.0374	*	*
MFQ	DEP	Child	0.1017	0.0158	1.229e-10	0.0669	*	*
ANX	DEP	Child	0.0716	0.0143	5.488e-07	0.0657	*	*
P	PTSD	Child	0.0524	0.0095	3.897e-08	0.0517	*	*
ODD	PTSD	Child	0.0436	0.0145	0.002673	0.0275	*	*
CND	PTSD	Child	0.0817	0.0166	9.044e-07	0.0566	*	*
HYP	PTSD	Child	0.0799	0.0167	1.686e-06	0.0444	*	*
INAT	PTSD	Child	0.0553	0.0141	9.064e-05	0.0356	*	*
MFQ	PTSD	Child	0.0714	0.0158	6.162e-06	0.0468	*	*
ANX	PTSD	Child	0.0238	0.0142	0.09432	0.0217
P	SCZ	Child	0.0437	0.0096	5.227e-06	0.0433	*	*
ODD	SCZ	Child	0.0755	0.0147	2.609e-07	0.0478	*	*
CND	SCZ	Child	0.0692	0.0168	3.653e-05	0.0481	*	*
HYP	SCZ	Child	0.0384	0.0169	0.02273	0.0214	*	*
INAT	SCZ	Child	0.0335	0.0142	0.01816	0.0217	*	*
MFQ	SCZ	Child	0.0571	0.0158	0.0002997	0.0375	*	*
ANX	SCZ	Child	0.057	0.0144	7.565e-05	0.0522	*	*
P	Insomnia	Child	0.0403	0.0094	1.639e-05	0.0403	*	*
ODD	Insomnia	Child	0.0599	0.0144	3.152e-05	0.0383	*	*
CND	Insomnia	Child	0.0477	0.0166	0.004034	0.0335	*	*
HYP	Insomnia	Child	0.0402	0.0166	0.01565	0.0226	*	*
INAT	Insomnia	Child	0.0497	0.0139	0.0003583	0.0323	*	*
MFQ	Insomnia	Child	0.0408	0.0155	0.008679	0.027	*	*
ANX	Insomnia	Child	0.0489	0.0143	0.0006184	0.0451	*	*
P	Neuroticism	Child	0.0646	0.0095	1.308e-11	0.0643	*	*
ODD	Neuroticism	Child	0.0842	0.0144	4.848e-09	0.0537	*	*
CND	Neuroticism	Child	0.049	0.0163	0.002592	0.0343	*	*
HYP	Neuroticism	Child	0.0637	0.0165	0.0001138	0.0357	*	*
INAT	Neuroticism	Child	0.0672	0.0139	1.288e-06	0.0437	*	*
MFQ	Neuroticism	Child	0.1101	0.0158	2.784e-12	0.0727	*	*
ANX	Neuroticism	Child	0.086	0.014	7.656e-10	0.0791	*	*
P	CPAIN	Child	0.0868	0.0094	3.821e-20	0.087	*	*
ODD	CPAIN	Child	0.087	0.0144	1.388e-09	0.056	*	*
CND	CPAIN	Child	0.1029	0.0165	4.332e-10	0.0727	*	*
HYP	CPAIN	Child	0.1228	0.0166	1.23e-13	0.0696	*	*
INAT	CPAIN	Child	0.1124	0.014	1.11e-15	0.0737	*	*
MFQ	CPAIN	Child	0.0988	0.0156	2.251e-10	0.066	*	*
ANX	CPAIN	Child	0.0325	0.0143	0.02325	0.0303	*	*
P	Hair Colour	Child	0.004	0.0041	0.3305	0.0093
ODD	Hair Colour	Child	0.0077	0.0074	0.2966	0.0097
CND	Hair Colour	Child	0.0114	0.0099	0.252	0.0135
HYP	Hair Colour	Child	0.0006	0.0072	0.9327	0.0008
INAT	Hair Colour	Child	0.004	0.006	0.503	0.0061
MFQ	Hair Colour	Child	0.0062	0.006	0.2979	0.0109
ANX	Hair Colour	Child	0.0088	0.0123	0.4732	0.0099
Note. Polygenic scores (PGS) path estimates from mulitple indicators multiple causes (MIMIC) models and corresponding p-values (two-tailed), P = General Domain; ODD = Oppositional Defiant Disorder; CND = Conduct Disorder; HYP = Hyperactivity; INA = Inattention; DEP = Depression; ANX = Anxiety
Note: Nominal: p < .05; BH: Benjamini-Hochberg FDR <.05 (N tests = 49)

## Sheet: 9. Parent PGS Results
Supplementary Data 9. PGS results - Parents
Outcome	PRS	Role	Beta	SE	p-value	stdBeta	nominal	BH
P	PC1	Father	0.029	0.004	4.408e-13	0.0677	*	*
P	PC1	Mother	0.0392	0.0041	1.379e-21	0.0914	*	*
ODD	PC1	Father	0.0319	0.0072	1.042e-05	0.0402	*	*
ODD	PC1	Mother	0.0604	0.0074	4.441e-16	0.076	*	*
CND	PC1	Father	0.0542	0.0098	3.648e-08	0.0641	*	*
CND	PC1	Mother	0.0603	0.0099	1.059e-09	0.0714	*	*
HYP	PC1	Father	0.0438	0.007	4.327e-10	0.0579	*	*
HYP	PC1	Mother	0.0464	0.007	3.967e-11	0.0613	*	*
INAT	PC1	Father	0.0341	0.0058	5.411e-09	0.0522	*	*
INAT	PC1	Mother	0.0363	0.0059	8.221e-10	0.0557	*	*
MFQ	PC1	Father	0.0293	0.0059	5.686e-07	0.0509	*	*
MFQ	PC1	Mother	0.0546	0.006	8.863e-20	0.0949	*	*
ANX	PC1	Father	0.0415	0.0115	0.0003078	0.0464	*	*
ANX	PC1	Mother	0.0524	0.0119	1.1e-05	0.0586	*	*
P	Polygenic-P	Father	0.0259	0.004	1.145e-10	0.0605	*	*
P	Polygenic-P	Mother	0.0326	0.0041	1.11e-15	0.0761	*	*
ODD	Polygenic-P	Father	0.033	0.0072	4.871e-06	0.0415	*	*
ODD	Polygenic-P	Mother	0.0563	0.0074	2.709e-14	0.0708	*	*
CND	Polygenic-P	Father	0.0591	0.0098	1.672e-09	0.0699	*	*
CND	Polygenic-P	Mother	0.0611	0.0099	6.462e-10	0.0723	*	*
HYP	Polygenic-P	Father	0.043	0.007	7.761e-10	0.0569	*	*
HYP	Polygenic-P	Mother	0.0376	0.007	9.697e-08	0.0497	*	*
INAT	Polygenic-P	Father	0.0255	0.0059	1.304e-05	0.0391	*	*
INAT	Polygenic-P	Mother	0.024	0.0059	4.745e-05	0.0368	*	*
MFQ	Polygenic-P	Father	0.0206	0.0058	0.0004203	0.036	*	*
MFQ	Polygenic-P	Mother	0.046	0.006	1.887e-14	0.0802	*	*
ANX	Polygenic-P	Father	0.035	0.0115	0.00232	0.0394	*	*
ANX	Polygenic-P	Mother	0.0391	0.0119	0.0009656	0.044	*	*
P	ADHD	Father	0.0326	0.0042	4.663e-15	0.075	*	*
P	ADHD	Mother	0.0298	0.0041	3.593e-13	0.0694	*	*
ODD	ADHD	Father	0.0358	0.0073	9.796e-07	0.0446	*	*
ODD	ADHD	Mother	0.0431	0.0073	4.034e-09	0.0544	*	*
CND	ADHD	Father	0.0597	0.01	2.046e-09	0.0698	*	*
CND	ADHD	Mother	0.066	0.0098	1.581e-11	0.0783	*	*
HYP	ADHD	Father	0.0572	0.0072	1.998e-15	0.0748	*	*
HYP	ADHD	Mother	0.0475	0.007	1.241e-11	0.0629	*	*
INAT	ADHD	Father	0.0435	0.006	4.161e-13	0.066	*	*
INAT	ADHD	Mother	0.0275	0.0059	3.199e-06	0.0422	*	*
MFQ	ADHD	Father	0.0205	0.0061	0.000688	0.0354	*	*
MFQ	ADHD	Mother	0.0266	0.006	9.762e-06	0.0465	*	*
ANX	ADHD	Father	0.0088	0.0118	0.4559	0.0098
ANX	ADHD	Mother	0.0023	0.0119	0.8443	0.0026
P	AN	Father	0.002	0.0041	0.6248	0.0046
P	AN	Mother	0.0021	0.004	0.5935	0.005
ODD	AN	Father	0.0092	0.0073	0.2087	0.0116
ODD	AN	Mother	0.0167	0.0072	0.0205	0.0211	*	*
CND	AN	Father	0.0005	0.0098	0.9609	0.0006
CND	AN	Mother	-0.0046	0.0095	0.6301	-0.0054
HYP	AN	Father	0.0075	0.0071	0.2887	0.01
HYP	AN	Mother	-0.0028	0.0069	0.6835	-0.0038
INAT	AN	Father	-0.0056	0.0059	0.3388	-0.0087
INAT	AN	Mother	-0.0103	0.0058	0.07733	-0.0158
MFQ	AN	Father	0.0018	0.006	0.7576	0.0032
MFQ	AN	Mother	0.0135	0.0058	0.02072	0.0236	*	*
ANX	AN	Father	0.0019	0.0116	0.8698	0.0021
ANX	AN	Mother	0.0122	0.0116	0.2922	0.0138
P	ANX	Father	0.0117	0.004	0.003639	0.0274	*	*
P	ANX	Mother	0.0127	0.0041	0.001777	0.0296	*	*
ODD	ANX	Father	0.0132	0.0073	0.06995	0.0167
ODD	ANX	Mother	0.0247	0.0075	0.0009234	0.031	*	*
CND	ANX	Father	0.0181	0.0097	0.06325	0.0215
CND	ANX	Mother	0.0157	0.0099	0.1126	0.0185
HYP	ANX	Father	0.0205	0.007	0.00324	0.0271	*	*
HYP	ANX	Mother	0.0098	0.0072	0.1712	0.013
INAT	ANX	Father	0.0124	0.0059	0.03589	0.019	*
INAT	ANX	Mother	0.0052	0.006	0.3868	0.0079
MFQ	ANX	Father	0.0109	0.0058	0.0636	0.019
MFQ	ANX	Mother	0.0293	0.006	9.175e-07	0.051	*	*
ANX	ANX	Father	0.0236	0.0114	0.03872	0.0266	*
ANX	ANX	Mother	0.0126	0.0121	0.2958	0.0142
P	AUT	Father	0.0183	0.0041	9.173e-06	0.0422	*	*
P	AUT	Mother	0.0241	0.0041	2.974e-09	0.0565	*	*
ODD	AUT	Father	0.0206	0.0073	0.005043	0.0257	*	*
ODD	AUT	Mother	0.0404	0.0073	3.012e-08	0.0511	*	*
CND	AUT	Father	0.0394	0.0097	5.17e-05	0.0463	*	*
CND	AUT	Mother	0.0475	0.0098	1.143e-06	0.0565	*	*
HYP	AUT	Father	0.03	0.0071	2.296e-05	0.0394	*	*
HYP	AUT	Mother	0.0327	0.0071	3.607e-06	0.0435	*	*
INAT	AUT	Father	0.025	0.006	3.054e-05	0.038	*	*
INAT	AUT	Mother	0.0271	0.0059	4.722e-06	0.0417	*	*
MFQ	AUT	Father	0.0103	0.006	0.08565	0.0178
MFQ	AUT	Mother	0.0206	0.006	0.0005803	0.0361	*	*
ANX	AUT	Father	0.0101	0.0117	0.3866	0.0113
ANX	AUT	Mother	-0.0129	0.0117	0.2673	-0.0146
P	BIP	Father	0.0066	0.0041	0.1104	0.0152
P	BIP	Mother	0.0076	0.004	0.05981	0.0177
ODD	BIP	Father	0.0179	0.0074	0.01469	0.0224	*	*
ODD	BIP	Mother	0.0149	0.0073	0.04151	0.0187	*
CND	BIP	Father	0.0312	0.0097	0.001352	0.0367	*	*
CND	BIP	Mother	0.025	0.0098	0.01038	0.0294	*	*
HYP	BIP	Father	0.0095	0.0071	0.1834	0.0124
HYP	BIP	Mother	0.001	0.0071	0.8824	0.0014
INAT	BIP	Father	-0.0004	0.006	0.9512	-0.0006
INAT	BIP	Mother	0.0037	0.0059	0.5341	0.0056
MFQ	BIP	Father	0.0004	0.006	0.9517	0.0006
MFQ	BIP	Mother	0.0159	0.0059	0.007416	0.0275	*	*
ANX	BIP	Father	0.0158	0.0119	0.1859	0.0176
ANX	BIP	Mother	0.0134	0.0116	0.2455	0.015
P	DEP	Father	0.0135	0.004	0.0006871	0.0315	*	*
P	DEP	Mother	0.0212	0.0041	2.93e-07	0.0491	*	*
ODD	DEP	Father	0.0109	0.0072	0.1328	0.0137
ODD	DEP	Mother	0.0313	0.0074	2.614e-05	0.0392	*	*
CND	DEP	Father	0.0283	0.0097	0.003685	0.0335	*	*
CND	DEP	Mother	0.0258	0.0101	0.01036	0.0304	*	*
HYP	DEP	Father	0.0233	0.007	0.0009294	0.0307	*	*
HYP	DEP	Mother	0.0258	0.0071	0.000311	0.0339	*	*
INAT	DEP	Father	0.0115	0.0059	0.05097	0.0176
INAT	DEP	Mother	0.0191	0.006	0.001455	0.0292	*	*
MFQ	DEP	Father	0.0175	0.0058	0.002649	0.0305	*	*
MFQ	DEP	Mother	0.0307	0.0061	3.987e-07	0.0533	*	*
ANX	DEP	Father	0.0319	0.0117	0.006418	0.0357	*	*
ANX	DEP	Mother	0.0522	0.0122	1.844e-05	0.0581	*	*
P	PTSD	Father	0.0149	0.0041	0.0002485	0.0342	*	*
P	PTSD	Mother	0.0129	0.004	0.001271	0.03	*	*
ODD	PTSD	Father	0.0135	0.0074	0.06809	0.0167
ODD	PTSD	Mother	0.0155	0.0073	0.03395	0.0194	*
CND	PTSD	Father	0.0385	0.0098	8.533e-05	0.045	*	*
CND	PTSD	Mother	0.0366	0.0098	0.0002009	0.0431	*	*
HYP	PTSD	Father	0.0202	0.0071	0.00458	0.0263	*	*
HYP	PTSD	Mother	0.0122	0.007	0.08448	0.016
INAT	PTSD	Father	0.017	0.006	0.004634	0.0257	*	*
INAT	PTSD	Mother	0.0086	0.0059	0.1483	0.0131
MFQ	PTSD	Father	0.0172	0.006	0.003897	0.0296	*	*
MFQ	PTSD	Mother	0.0235	0.0059	7.013e-05	0.0409	*	*
ANX	PTSD	Father	0.0183	0.0118	0.1224	0.0203
ANX	PTSD	Mother	0.0271	0.012	0.02349	0.0303	*	*
P	SCZ	Father	0.0085	0.0041	0.03795	0.0195	*
P	SCZ	Mother	0.0195	0.0041	2.029e-06	0.0447	*	*
ODD	SCZ	Father	0.017	0.0074	0.0206	0.0212	*	*
ODD	SCZ	Mother	0.0401	0.0075	8.389e-08	0.0495	*	*
CND	SCZ	Father	0.0253	0.0099	0.0105	0.0297	*	*
CND	SCZ	Mother	0.0334	0.01	0.000813	0.039	*	*
HYP	SCZ	Father	0.0116	0.0071	0.1047	0.0151
HYP	SCZ	Mother	0.0237	0.0072	0.0009329	0.0308	*	*
INAT	SCZ	Father	0.0049	0.006	0.4095	0.0075
INAT	SCZ	Mother	0.0129	0.0061	0.03485	0.0194	*
MFQ	SCZ	Father	0.0052	0.006	0.3878	0.0089
MFQ	SCZ	Mother	0.0221	0.0061	0.0002567	0.038	*	*
ANX	SCZ	Father	0.0205	0.0118	0.08353	0.0228
ANX	SCZ	Mother	0.0331	0.0119	0.005437	0.0366	*	*
P	Insomnia	Father	0.0093	0.004	0.02018	0.0215	*	*
P	Insomnia	Mother	0.0171	0.0041	2.616e-05	0.04	*	*
ODD	Insomnia	Father	0.0139	0.0073	0.05525	0.0174
ODD	Insomnia	Mother	0.0236	0.0073	0.001221	0.0297	*	*
CND	Insomnia	Father	0.015	0.0098	0.1257	0.0177
CND	Insomnia	Mother	0.0214	0.0098	0.0294	0.0254	*	*
HYP	Insomnia	Father	0.0134	0.0071	0.05719	0.0177
HYP	Insomnia	Mother	0.0174	0.007	0.01379	0.023	*	*
INAT	Insomnia	Father	0.0105	0.0059	0.07442	0.016
INAT	Insomnia	Mother	0.0268	0.006	6.647e-06	0.0412	*	*
MFQ	Insomnia	Father	0.0071	0.0059	0.2271	0.0123
MFQ	Insomnia	Mother	0.017	0.006	0.004386	0.0296	*	*
ANX	Insomnia	Father	0.0208	0.0117	0.07607	0.0232
ANX	Insomnia	Mother	0.0248	0.0117	0.03386	0.0279	*
P	Neuroticism	Father	0.0166	0.004	3.607e-05	0.0388	*	*
P	Neuroticism	Mother	0.0272	0.0041	1.949e-11	0.0635	*	*
ODD	Neuroticism	Father	0.0165	0.0073	0.02357	0.0207	*	*
ODD	Neuroticism	Mother	0.0419	0.0074	1.272e-08	0.0526	*	*
CND	Neuroticism	Father	0.0125	0.0098	0.2013	0.0148
CND	Neuroticism	Mother	0.0243	0.0098	0.01276	0.0288	*	*
HYP	Neuroticism	Father	0.0169	0.007	0.01638	0.0223	*	*
HYP	Neuroticism	Mother	0.0289	0.007	3.736e-05	0.0383	*	*
INAT	Neuroticism	Father	0.0253	0.0059	1.525e-05	0.0389	*	*
INAT	Neuroticism	Mother	0.0294	0.0059	6.623e-07	0.0451	*	*
MFQ	Neuroticism	Father	0.0258	0.0059	1.388e-05	0.045	*	*
MFQ	Neuroticism	Mother	0.0416	0.0059	1.482e-12	0.0724	*	*
ANX	Neuroticism	Father	0.0276	0.0116	0.0174	0.031	*	*
ANX	Neuroticism	Mother	0.0435	0.0116	0.000166	0.0488	*	*
P	CPAIN	Father	0.0216	0.004	7.76e-08	0.0504	*	*
P	CPAIN	Mother	0.0281	0.0041	1.189e-11	0.0653	*	*
ODD	CPAIN	Father	0.014	0.0073	0.05389	0.0176
ODD	CPAIN	Mother	0.03	0.0074	4.725e-05	0.0378	*	*
CND	CPAIN	Father	0.0346	0.0097	0.0003496	0.0411	*	*
CND	CPAIN	Mother	0.0378	0.0099	0.000132	0.0447	*	*
HYP	CPAIN	Father	0.0291	0.0071	3.866e-05	0.0385	*	*
HYP	CPAIN	Mother	0.0431	0.0071	1.458e-09	0.0569	*	*
INAT	CPAIN	Father	0.033	0.006	2.844e-08	0.0506	*	*
INAT	CPAIN	Mother	0.0316	0.006	1.387e-07	0.0484	*	*
MFQ	CPAIN	Father	0.0275	0.0059	3.398e-06	0.0479	*	*
MFQ	CPAIN	Mother	0.0353	0.006	3.609e-09	0.0614	*	*
ANX	CPAIN	Father	0.0227	0.0117	0.05182	0.0254
ANX	CPAIN	Mother	0.032	0.012	0.007739	0.0359	*	*
P	Hair Colour	Father	0.0054	0.0041	0.1811	0.0126
P	Hair Colour	Mother	0.0034	0.004	0.3919	0.008
ODD	Hair Colour	Father	0.0048	0.0073	0.5139	0.006
ODD	Hair Colour	Mother	0.0038	0.0072	0.6012	0.0048
CND	Hair Colour	Father	-0.0003	0.0096	0.9733	-0.0004
CND	Hair Colour	Mother	<0.0001	0.0096	0.9963	0.0001
HYP	Hair Colour	Father	0.0074	0.0071	0.3006	0.0097
HYP	Hair Colour	Mother	-0.0022	0.0071	0.7553	-0.0029
INAT	Hair Colour	Father	0.0069	0.0059	0.2468	0.0105
INAT	Hair Colour	Mother	0.0088	0.0059	0.1381	0.0134
MFQ	Hair Colour	Father	0.0089	0.0059	0.13	0.0155
MFQ	Hair Colour	Mother	0.0086	0.006	0.1515	0.0149
ANX	Hair Colour	Father	0.0246	0.0117	0.03493	0.0276	*
ANX	Hair Colour	Mother	-0.0037	0.0115	0.7469	-0.0042
Note. Polygenic scores (PGS) path estimates from mulitple indicators multiple causes (MIMIC) models and corresponding p-values (two-tailed), P = General Domain; ODD = Oppositional Defiant Disorder; CND = Conduct Disorder; HYP = Hyperactivity; INA = Inattention; DEP = Depression; ANX = Anxiety
Note: Nominal: p < .05; BH: Benjamini-Hochberg FDR <.05 (N tests = 98)

## Sheet: 10. Shrinkage
Supplementary Data 10. Shrinkage
Outcome	PRS	Unconditional Standardized Beta	Conditional Standardized Beta	percentage decrease standardized estiamates
ANX	ADHD	0.0018	-0.0089	0
ANX	AUT	-0.0007	0.0021	0
ANX	CPAIN	0.0303	-0.0026	100
ANX	DEP	0.0657	0.0389	41
ANX	Neuroticism	0.0791	0.0789	0
ANX	Polygenic-P	0.067	0.0504	25
CND	ADHD	0.1353	0.1214	10
CND	AUT	0.0686	0.0334	51
CND	CPAIN	0.0727	0.0586	19
CND	DEP	0.0638	0.0626	2
CND	Neuroticism	0.0343	0.025	27
CND	Polygenic-P	0.1074	0.0711	34
HYP	ADHD	0.1337	0.1296	3
HYP	AUT	0.0465	0.0098	79
HYP	CPAIN	0.0696	0.0418	40
HYP	DEP	0.0477	0.0308	35
HYP	Neuroticism	0.0357	0.011	69
HYP	Polygenic-P	0.0808	0.0548	32
INAT	ADHD	0.1071	0.1059	1
INAT	AUT	0.0533	0.0265	50
INAT	CPAIN	0.0737	0.0465	37
INAT	DEP	0.0374	0.028	25
INAT	Neuroticism	0.0437	0.0033	92
INAT	Polygenic-P	0.0598	0.0434	27
DEP	ADHD	0.0765	0.0712	7
DEP	AUT	0.0355	0.0172	52
DEP	CPAIN	0.066	0.0202	69
DEP	DEP	0.0669	0.0495	26
DEP	Neuroticism	0.0727	0.0286	61
DEP	Polygenic-P	0.0838	0.0522	38
ODD	ADHD	0.094	0.0886	6
ODD	AUT	0.0431	0.0091	79
ODD	CPAIN	0.056	0.056	0
ODD	DEP	0.0525	0.0518	1
ODD	Neuroticism	0.0537	0.0345	36
ODD	Polygenic-P	0.086	0.0594	31
P	ADHD	0.1381	0.1318	5
P	AUT	0.0606	0.0222	63
P	CPAIN	0.087	0.0559	36
P	DEP	0.0673	0.0536	20
P	Neuroticism	0.0643	0.0264	59
P	Polygenic-P	0.1037	0.0705	32
Note. ODD = Oppositional Defiant Disorder; CND = Conduct Disorder; HYP = Hyperactivity; INA = Inattention; DEP = Depression; ANX = Anxiety

[truncated: 4 more sheets: 11. Internal Consistency, 12. trio PGS items ADHD, 13. trio PGS items CPAIN, 14. GWAS summary statistics]
